# Supplementary material for: A Multi-Omics Approach Reveals Interleukin 1 Beta Priming as a Key Driver of Immunomodulatory and Regenerative Programs in Adipose-Derived Stem Cells for Osteoarthritis Therapy
Source: Cells. 2026 Jun 9;15(12):1056. doi: 10.3390/cells15121056 (PMC13297184; doi:10.3390/cells15121056)
Supplement: Supplementary file 1 [file cells-15-01056-s001.zip]

Archive with 1 entries (1 files):
- cells-4321652-supplementary.pdf
